# Supplementary material for: Prediction of Potential Suitable Habitats for Elaphodus cephalophus in China Under Climate Change Scenarios
Source: Ecol Evol. 2025 Sep 25;15(10):e72194. doi: 10.1002/ece3.72194 (PMC12463574; doi:10.1002/ece3.72194)
Supplement: Supplementary file 1 — Appendix S1: ece372194‐sup‐0001‐AppendixS1.csv. [file ECE3-15-e72194-s001.csv]

Species	logitude	latitude
Elaphoduscephalophus	100.301717921053	27.8021127105263
Elaphoduscephalophus	101.001681078947	30.0019969210526
Elaphoduscephalophus	102.301612657895	29.4020285
Elaphoduscephalophus	102.401607394737	30.401975868421
Elaphoduscephalophus	102.501602131579	29.5020232368421
Elaphoduscephalophus	102.501602131579	30.3019811315789
Elaphoduscephalophus	102.501602131579	31.4019232368421
Elaphoduscephalophus	102.601596868421	30.3019811315789
Elaphoduscephalophus	102.601596868421	30.6019653421052
Elaphoduscephalophus	102.801586342105	30.401975868421
Elaphoduscephalophus	102.801586342105	31.0019442894737
Elaphoduscephalophus	102.901581078947	28.7020653421052
Elaphoduscephalophus	102.901581078947	29.8020074473684
Elaphoduscephalophus	102.901581078947	30.1019916578947
Elaphoduscephalophus	102.901581078947	30.401975868421
Elaphoduscephalophus	102.901581078947	30.8019548157895
Elaphoduscephalophus	103.101570552632	30.8019548157895
Elaphoduscephalophus	103.201565289474	28.8020600789473
Elaphoduscephalophus	103.301560026316	31.3019285
Elaphoduscephalophus	103.401554763158	31.7019074473684
Elaphoduscephalophus	103.401554763158	31.8019021842105
Elaphoduscephalophus	103.401554763158	31.9018969210526
Elaphoduscephalophus	103.401554763158	32.0018916578947
Elaphoduscephalophus	103.401554763158	32.2018811315789
Elaphoduscephalophus	103.5015495	31.8019021842105
Elaphoduscephalophus	103.5015495	32.1018863947368
Elaphoduscephalophus	103.701538973684	31.2019337631579
Elaphoduscephalophus	103.701538973684	33.2018285
Elaphoduscephalophus	104.001523184211	32.1018863947368
Elaphoduscephalophus	104.101517921053	32.9018442894737
Elaphoduscephalophus	104.501496868421	32.301875868421
Elaphoduscephalophus	104.601491605263	32.5018653421052
Elaphoduscephalophus	104.601491605263	32.6018600789473
Elaphoduscephalophus	104.701486342105	32.4018706052631
Elaphoduscephalophus	104.701486342105	32.5018653421052
Elaphoduscephalophus	104.701486342105	32.7018548157895
Elaphoduscephalophus	104.801481078947	32.4018706052631
Elaphoduscephalophus	104.801481078947	33.2018285
Elaphoduscephalophus	104.901475815789	32.4018706052631
Elaphoduscephalophus	105.001470552632	32.7018548157895
Elaphoduscephalophus	105.001470552632	32.8018495526316
Elaphoduscephalophus	105.001470552632	35.0017337631579
Elaphoduscephalophus	105.101465289474	32.7018548157895
Elaphoduscephalophus	105.201460026316	32.6018600789473
Elaphoduscephalophus	105.201460026316	32.7018548157895
Elaphoduscephalophus	106.343066605263	28.5687390263158
Elaphoduscephalophus	106.3513995	28.5770719210526
Elaphoduscephalophus	106.393063973684	28.5937377105263
Elaphoduscephalophus	106.443061342105	28.5687390263158
Elaphoduscephalophus	106.443061342105	28.5770719210526
Elaphoduscephalophus	107.193021868421	29.0353811315789
Elaphoduscephalophus	107.201354763158	29.0020495526316
Elaphoduscephalophus	107.201354763158	29.0437140263158
Elaphoduscephalophus	107.518004763158	30.6686285
Elaphoduscephalophus	107.534670552632	29.4353600789473
Elaphoduscephalophus	107.559669236842	29.4603587631579
Elaphoduscephalophus	107.717994236842	29.6686811315789
Elaphoduscephalophus	108.001312657895	33.6018074473684
Elaphoduscephalophus	108.026311342105	29.7353442894737
Elaphoduscephalophus	108.042977131579	29.7186785
Elaphoduscephalophus	108.109640289474	29.7520100789474
Elaphoduscephalophus	108.142971868421	29.5936850789473
Elaphoduscephalophus	108.151304763158	29.7853416578947
Elaphoduscephalophus	108.159637657895	29.6270166578947
Elaphoduscephalophus	108.167970552632	29.610350868421
Elaphoduscephalophus	108.401291605263	30.8019548157895
Elaphoduscephalophus	108.667944236842	31.6102456052631
Elaphoduscephalophus	108.784604763158	31.6185785
Elaphoduscephalophus	108.951262657895	31.4935850789473
Elaphoduscephalophus	108.976261342105	31.9435613947368
Elaphoduscephalophus	109.951210026316	31.4935850789473
Elaphoduscephalophus	109.951210026316	31.5019179736842
Elaphoduscephalophus	110.201196868421	33.1018337631579
Elaphoduscephalophus	110.267860026316	30.0436613947368
Elaphoduscephalophus	110.459516605263	30.1769877105263
Elaphoduscephalophus	110.4678495	26.1771982368421
Elaphoduscephalophus	110.4678495	30.1769877105263
Elaphoduscephalophus	110.601175815789	30.0436613947368
Elaphoduscephalophus	110.609508710526	30.0436613947368
Elaphoduscephalophus	110.609508710526	30.0519942894737
Elaphoduscephalophus	110.751167921053	30.0936587631579
Elaphoduscephalophus	110.751167921053	30.1019916578947
Elaphoduscephalophus	110.759500815789	30.0936587631579
Elaphoduscephalophus	110.767833710526	30.1019916578947
Elaphoduscephalophus	110.776166605263	30.0936587631579
Elaphoduscephalophus	110.776166605263	30.1019916578947
Elaphoduscephalophus	110.776166605263	30.6019653421052
Elaphoduscephalophus	110.801165289474	31.0019442894737
Elaphoduscephalophus	110.992821868421	25.2772456052631
Elaphoduscephalophus	112.001102131579	25.2772456052631
Elaphoduscephalophus	112.026100815789	25.2439140263158
Elaphoduscephalophus	112.967717921053	24.9689285
Elaphoduscephalophus	112.967717921053	24.9772613947368
Elaphoduscephalophus	118.100781078947	27.7021179736842
Elaphoduscephalophus	120.6006495	28.9020548157895
Elaphoduscephalophus	121.500602131579	29.9020021842105
Elaphoduscephalophus	86.4024495	28.1020969210526
Elaphoduscephalophus	91.1022021315789	29.6020179736842
Elaphoduscephalophus	98.1018337105263	24.9022653421052
Elaphoduscephalophus	98.9017916052631	28.7020653421052
Elaphoduscephalophus	99.1017810789474	30.0019969210526
Elaphoduscephalophus	99.2017758157895	28.3020863947368
Elaphoduscephalophus	99.7017495	27.8021127105263
